# Supplementary material for: New Self-Organizing Optical Materials and Induced Polymorphic Phases of Their Mixtures Targeted for Energy Investigations
Source: Polymers (Basel). 2022 Jan 23;14(3):456. doi: 10.3390/polym14030456 (PMC8838461; doi:10.3390/polym14030456)
Supplement: Supplementary file 1 [file polymers-14-00456-s001.zip]

Archive with 1 entries (1 files):
- polymers-1560460-supplementary.pdf
